# Supplementary material for: Altered Plasma Lysophosphatidylcholines and Amides in Non-Obese and Non-Diabetic Subjects with Borderline-To-Moderate Hypertriglyceridemia: A Case-Control Study
Source: PLoS One. 2015 Apr 9;10(4):e0123306. doi: 10.1371/journal.pone.0123306 (PMC4391846; doi:10.1371/journal.pone.0123306)
Supplement: S1 Table — (XLSX) [file pone.0123306.s001.xlsx]

## Sheet: Sheet1
Identity	M+H	VIP
unknown01	135.101	11.2173
unknown02	522.35	8.80064
unknown03	497.339	4.91611
unknown04	280.261	4.91366
unknown05	158.96	4.69784
unknown06	760.577	4.29209
unknown07	280.261	4.24421
unknown08	415.208	3.93973
unknown09	782.559	3.87275
unknown10	158.96	3.71838
unknown11	158.96	3.67614
unknown12	283.28	3.62854
unknown13	521.338	3.60664
unknown14	158.96	3.54497
unknown15	158.96	3.52589
unknown16	544.335	3.4419
unknown17	782.563	3.05373
unknown18	199.986	2.8444
unknown19	782.562	2.565
unknown20	603.216	2.53963
unknown21	568.335	2.48363
unknown22	369.348	2.46582
unknown23	786.593	2.46267
unknown24	542.319	2.44185
unknown25	523.354	2.42595
unknown26	158.963	2.42105
unknown27	780.545	2.26439
unknown28	195.086	2.25926
unknown29	808.576	2.22315
unknown30	158.96	2.17172
unknown31	810.593	2.0703
unknown32	804.545	2.06868
unknown33	760.579	2.03609
unknown34	783.563	1.93072
unknown35	991.663	1.9044
unknown36	437.19	1.88342
unknown37	494.32	1.87919
unknown38	810.595	1.85448
unknown39	199.986	1.85311
unknown40	784.578	1.81792
unknown41	525.37	1.74858
unknown42	828.544	1.73704
unknown43	188.069	1.67151
unknown44	761.581	1.63832
unknown45	510.351	1.62649
unknown46	783.567	1.61337
unknown47	182.984	1.60004
unknown48	284.293	1.59793
unknown49	336.323	1.45645
unknown50	166.085	1.45474
unknown51	268.261	1.43911
unknown52	518.32	1.39228
unknown53	832.575	1.37021
unknown54	358.977	1.36704
unknown55	546.351	1.34467
unknown56	832.576	1.34413
unknown57	806.562	1.26958
unknown58	783.566	1.19437
unknown59	310.308	1.18212
unknown60	787.597	1.18056
unknown61	283.105	1.17583
unknown62	780.545	1.17387
unknown63	780.546	1.14816
unknown64	784.579	1.14506
unknown65	809.579	1.11702
unknown66	204.122	1.09669
unknown67	546.347	1.09032
unknown68	167.011	1.08451
unknown69	760.578	1.08433
unknown70	432.235	1.07788
unknown71	398.758	1.07747
unknown72	811.597	1.07045
unknown73	781.549	1.04209
unknown74	416.212	1.03999
unknown75	255.249	1.03531
unknown76	278.246	1.00636
unknown77	701.553	1.00372
unknown78	167.012	1.00247
